# Supplementary material for: DARS2 overexpression is associated with PET/CT metabolic parameters and affects glycolytic activity in lung adenocarcinoma
Source: J Transl Med. 2023 Aug 26;21:574. doi: 10.1186/s12967-023-04454-3 (PMC10463715; doi:10.1186/s12967-023-04454-3)
Supplement: Supplementary file 1 — Additional file 1: Table S1. The sequences of siRNAs used this study. [file 12967_2023_4454_MOESM1_ESM.xlsx]

## Sheet: Sheet1
Table S1. The sequences of siRNAs used this study
gene	sense	antisense
DARS2（human）siRNA- 1926	GGAAUGUGCUGACCUUCUATT	UAGAAGGUCAGCACAUUCCTT
DARS2（human）siRNA-1276	CAGAGUCCUCAACAGUUUATT	UAAACUGUUGAGGACUCUGT
DARS2（human）siRNA- 2164	GGAGGUGGUUCAAUUCGAATT	UUCGAAUUGAACCACCUCCTT
DARS2（human）siRNA-1857	GGAAGAUGUGGUCCUACUATT	UAGUAGGACCACAUCUUCCTT
DARS2（human）siRNA-692	GCUUUGUUGUCCGGACCAATT	UUGGUCCGGACAACAAAGCTT
DARS2（human）siRNA-963	AGGUGAGAUUGAAAUCAAATT	UUUGAUUUCAAUCUCACCUTT
NC	UUCUCCGAACGUGUCACGUTT	ACGUGACACGUUCGGAGAATT
