# Supplementary material for: DARS2 overexpression is associated with PET/CT metabolic parameters and affects glycolytic activity in lung adenocarcinoma
Source: J Transl Med. 2023 Aug 26;21:574. doi: 10.1186/s12967-023-04454-3 (PMC10463715; doi:10.1186/s12967-023-04454-3)
Supplement: Supplementary file 2 — Additional file 2: Table S2. The sequences of primers used this study. [file 12967_2023_4454_MOESM2_ESM.xlsx]

## Sheet: Sheet1
Table S2. The sequences of primers used this study
Gene	Forward primer sequences	Reverse primer sequences
β-actin	TGGCACCCAGCACAATGAA	CTAAGTCATAGTCCGCCTAGAAGCA
DARS2	CATGGAGGAATTGCCTTAGGGTTA	ATGTCCCCGGAAGGACTTTG
SLC2A1	CACTGTCGTGTCGCTGTTTG	CTAGCGCGATGGTCATGAGT
HK2	GGCAAGCAGAGGTTCGAGA	AAGTGTTGCAGGATGGCTCG
GPI	AAGGGTCTGCATCACAAGATCC	AGAGTTGGTTGGGCGATTTCC
PFKL	GAGGTTTACCGCAAGGGACG	ACTGATGCGGTATTGTGCCA
ALDOA	ACATCGCTCACCGCATCGT	GGTAGTCTCGCCATTTGTCCC
GAPDH	GAGAAGGCTGGGGCTCATTT	GCAGGAGGCATTGCTGATGA
PGK1	TGGAGCTCCTGGAAGGTAAAG	GTTCCTGGCACTGCATCTCT
PGAM1	TCAATGAGCGGCACTATGGG	TGCTGTAGAAAGGATGGTCGG
ENO1	TGTGCACTGGGCAGATCAAG	GCGCTAACTAGCAGGGACC
PKM2	GCTCCGGATCTCTTCGTCTT	GATGGTCTCCGCATGGTACT
LDHA	ACGACCGCCCGACGTG	GCAAGTTCATCTGCCAAGTCCTTC
